# Supplementary material for: AI-Based Homology Modelling of Fatty Acid Transport Protein 1 Using AlphaFold: Structural Elucidation and Molecular Dynamics Exploration
Source: Biomolecules. 2023 Nov 20;13(11):1670. doi: 10.3390/biom13111670 (PMC10669040; doi:10.3390/biom13111670)
Supplement: Supplementary file 1 [file biomolecules-13-01670-s001.zip]

Archive with 1 entries (1 files):
- biomolecules-2653978-supplementary.pdf
